# Supplementary material for: Intrahospital and Territorial Management of Violence Against Children in the Verbano-Cusio-Ossola Area, Northern Italy
Source: Int J Environ Res Public Health. 2026 Feb 10;23(2):223. doi: 10.3390/ijerph23020223 (PMC12940171; doi:10.3390/ijerph23020223)
Supplement: Supplementary file 1 [file ijerph-23-00223-s001.zip]

Archive with 5 entries (5 files):
- Supplementary File 1.pdf
- Table S1.pdf
- Table S2.pdf
- Table S3.pdf
- Table S4.pdf
